# Supplementary material for: Association of a Specific OsCULLIN3c Haplotype with Salt Stress Responses in Local Thai Rice
Source: Int J Mol Sci. 2024 Jan 15;25(2):1040. doi: 10.3390/ijms25021040 (PMC10815816; doi:10.3390/ijms25021040)
Supplement: Supplementary file 1 [file ijms-25-01040-s001.zip]

Archive with 1 entries (1 files):
- ijms-2777228-supplementary.pdf
